# Supplementary material for: Advanced Echocardiographic Characterization of Neonatal Ebstein’s Anomaly Using Myocardial Deformation Imaging: A Single-Center Study
Source: Life (Basel). 2026 Apr 14;16(4):670. doi: 10.3390/life16040670 (PMC13117587; doi:10.3390/life16040670)
Supplement: Supplementary file 1 [file life-16-00670-s001.zip]

Archive with 1 entries (1 files):
- life-4162899-supplementary.pdf
